# Supplementary material for: In Vitro and In Vivo Genotoxicity Assessments and Phytochemical Analysis of the Traditional Herbal Prescription Siryung-Tang
Source: Molecules. 2022 Jun 24;27(13):4066. doi: 10.3390/molecules27134066 (PMC9268686; doi:10.3390/molecules27134066)
Supplement: Supplementary file 1 [file molecules-27-04066-s001.zip]

Archive with 1 entries (1 files):
- molecules-1765751-supplementary.pdf
